# Supplementary material for: Clinical Characteristics and Survival Trends of Male Breast Cancer in the United States: A Propensity Score Matched Analysis
Source: J Pers Med. 2025 Jul 17;15(7):321. doi: 10.3390/jpm15070321 (PMC12299033; doi:10.3390/jpm15070321)
Supplement: Supplementary file 1 [file jpm-15-00321-s001.zip]

Archive with 1 entries (1 files):
- jpm-3656826-supplementary.pdf
